# Supplementary material for: Gene expression analysis after receptor tyrosine kinase activation reveals new potential melanoma proteins
Source: BMC Cancer. 2010 Jul 21;10:386. doi: 10.1186/1471-2407-10-386 (PMC2912872; doi:10.1186/1471-2407-10-386)
Supplement: Additional file 2 — Table S1 Expression analysis systematic explorer (EASE) report of differentially expressed genes. EASE analysis was performed with genes that were regulated > 2-fold in microarray analysis. Only selected categories with an EASE score < 0.05, i.e. categories with enrichment of differentially expressed genes, are listed. The number of regulated genes belonging to the category is quoted in the column List Hits. [file 1471-2407-10-386-S2.XLSX]

## Sheet: Tabelle1
Gene category	List Hits	EASE score
GO Biological Process
cell death	30	0.015
apoptotic program	6	0.030
cell-matrix adhesion	9	0.016
protein metabolism	156	0.038
protein modification	74	0.049
phosphate metabolism	56	0.015
dephosphorylation	15	0.023
protein amino acid dephosphorylation	14	0.043
response to temperature	6	0.010
ER to Golgi transport	4	0.040
ubiquitin cycle	13	0.041
biological process unknown	77	0.039
GO Molecular Function
cell adhesion receptor activity	6	0.036
nucleic acid binding	169	0.025
DNA binding	113	0.035
protein phosphatase activity	18	0.017
translation initiation factor activity	10	0.042
ubiquitin conjugating enzyme activity	11	0.004
molecular function unknown	56	0.047
