# Supplementary material for: Gene expression analysis after receptor tyrosine kinase activation reveals new potential melanoma proteins
Source: BMC Cancer. 2010 Jul 21;10:386. doi: 10.1186/1471-2407-10-386 (PMC2912872; doi:10.1186/1471-2407-10-386)
Supplement: Additional file 3 — Table S2 Pathways for regulation of genes by activated HERmrk. Time and manner (up or down) of maximal regulation are itemized in the third column. Small molecule inhibitors AG1478, U0126, PP2, or LY294002 were applied to inhibit HERmrk, the MAPK kinase MEK, SRC-family kinases, or PI3K, respectively. Effects of inhibitors on expression of the candidate genes at indicated time points were monitored by realtime PCR. "+" indicates inhibition of Xmrk-dependent gene expression changes, "-" symbolizes that there was no effect. [file 1471-2407-10-386-S3.XLSX]

## Sheet: Tabelle
Gene symbol	Unigene ID	Regulation in real-time PCR			Inhibition target (inhibitor)
			Xmrk (AG1478)	MEK (U0126)	FYN (PP2)	PI3K (LY294002)
Sos1	Mm.60975	24 h down	+	-	+	-
Ube2i	Mm.240044	24 h down	+	-	+	-
Cyr61	Mm.1231	24 h down	+	+	-	+
Egr1	Mm.181959	1 h up	+	+	-	-
Dusp4	Mm.170276	1 h up	+	-	+	-
Igfbp3	Mm.380693	1 h up	+	+	+	+
Fosl1	Mm.6215	2 h up	+	+	+	-
Emp1	Mm.182785	8 h up	+	+	+	-
Opn	Mm.288474	8 h up	+	+	+	-
Taal6	Mm.856	24 h up	+	-	+	-
